# Supplementary material for: Host Cells of Leucocytozoon (Haemosporida, Leucocytozoidae) Gametocytes, with Remarks on the Phylogenetic Importance of This Character
Source: Pathogens. 2023 May 13;12(5):712. doi: 10.3390/pathogens12050712 (PMC10224414; doi:10.3390/pathogens12050712)
Supplement: Supplementary file 1 [file pathogens-12-00712-s001.zip]

Archive with 2 entries (2 files):
- Supplementary figure S1.pdf
- Supplementary_table_S1.xlsx
