# Supplementary material for: Host Cells of Leucocytozoon (Haemosporida, Leucocytozoidae) Gametocytes, with Remarks on the Phylogenetic Importance of This Character
Source: Pathogens. 2023 May 13;12(5):712. doi: 10.3390/pathogens12050712 (PMC10224414; doi:10.3390/pathogens12050712)
Supplement: Supplementary file 1 [file pathogens-12-00712-s001.zip › Supplementary_table_S1.xlsx]

## Sheet: Sheet1
Parasite species	Lineage Name	GenBank Accession #
Leucocytozoon mathisi	ACCOP01	DQ177241
Leucocytozoon mathisi	ACNI04	DQ177252
Leucocytozoon danilewskyi	BUBO01	EU624137
Leucocytozoon buteonis	BUBT2	EF607293
Leucocytozoon buteonis	BUTJAM10	DQ177273
Leucocytozoon buteonis	BUTREG01	DQ177264
Leucocytozoon majoris	CB1	AY393804
Leucocytozoon polynuclearis	COLAUR01	MK216226
Leucocytozoon polynuclearis	DRYALB01	MW626892
Leucocytozoon californicus	FASPA02	KR422359
Leucocytozoon schoutedeni	GALLUS06	DQ676823
Leucocytozoon sabrazesi	GALLUS08	AB299369
Leucocytozoon sp.	GRARUF01	KM272250
Leucocytozoon grallariae	GRSQU01	MK103895
Leucocytozoon quynzae	HEAME01	KF479480
Leucocytozoon lovati	LAMUT01	AB183550
Leucocytozoon neotropicalis	PIRIE01	MK103894
Leucocytozoon fringillinarum	ZOLEU02	FJ168563
Leucocytozoon fringillinarum	TFUS04	JQ815435
Leucocytozoon (Akiba) caulleryi	GALLUS05	AB302215
Haemoproteus valkiunasi	FREAND01	GQ404559
Plasmodium relictum	GRW04	AF254975
Leucocytozoon sp.	AFR205	KM056523
Leucocytozoon sp.	AFR211	KM056529
Leucocytozoon sp.	ANLAT12	FJ839447
Leucocytozoon sp.	ASOT06	EU627822
Leucocytozoon sp.	BT1	AY393801
Leucocytozoon sp.	BT2	AY393802
Leucocytozoon sp.	CYACAE02	MH758695
Leucocytozoon sp.	CYACAE03	MH758696
Leucocytozoon sp.	CYACAE06	MG976576
Leucocytozoon sp.	CYACAE07	MZ465331
Leucocytozoon sp.	EUSE2	JX507219
Leucocytozoon sp.	NEVE01	KP715102
Leucocytozoon sp.	PARUS11	HM234019
Leucocytozoon sp.	PARUS12	HM234020
Leucocytozoon sp.	PARUS13	HM234021
Leucocytozoon sp.	PARUS14	HM234022
Leucocytozoon sp.	PARUS15	HM234023
Leucocytozoon sp.	PARUS16	HM234024
Leucocytozoon sp.	PARUS18	HM234026
Leucocytozoon sp.	PARUS19	HM234027
Leucocytozoon sp.	PARUS20	HM234028
Leucocytozoon sp.	PARUS21	HM234029
Leucocytozoon sp.	PARUS22	HM234031
Leucocytozoon sp.	PARUS25	JX855044
Leucocytozoon sp.	PARUS33	JX867108
Leucocytozoon sp.	PARUS4	AY393795
Leucocytozoon sp.	PARUS7	DQ847228
Leucocytozoon sp.	PARUS74	KJ488766
Leucocytozoon sp.	PARUS84	KJ488911
Leucocytozoon sp.	PARUS87	KJ488616
Leucocytozoon sp.	PARUS88	KJ488618
Leucocytozoon sp.	PARUS89	MN782320
Leucocytozoon sp.	PARUS90	MN782321
Leucocytozoon sp.	PERATE06	KJ488814
Leucocytozoon sp.	RECOB3	DQ847221
Leucocytozoon sp.	RS3	DQ847230
Leucocytozoon sp.	SANG02	available in MalAvi database
Leucocytozoon sp.	SFC8	DQ847234
Leucocytozoon sp.	STUR1	DQ847246
Leucocytozoon sp.	SYBOR06	DQ847237
Leucocytozoon sp.	SYBOR07	DQ847238
Leucocytozoon sp.	SYBOR08	DQ847239
Leucocytozoon sp.	SYBOR12	DQ847211
Leucocytozoon sp.	SYBOR22	KJ850284
Leucocytozoon sp.	SYBOR23	KJ488654
Leucocytozoon sp.	SYBOR24	DQ847245
Leucocytozoon sp.	SYBOR25	JF803824
Leucocytozoon sp.	SYBOR26	DQ847242
Leucocytozoon sp.	SYBOR27	DQ847243
Leucocytozoon sp.	SYBOR29	available in MalAvi database
Leucocytozoon sp.	SYBOR32	KC682872
Leucocytozoon sp.	SYBOR33	KC682873
Leucocytozoon sp.	SYBOR34	available in MalAvi database
Leucocytozoon sp.	SYCON03	KP688301
Leucocytozoon sp.	TUMER01	GU391353
Leucocytozoon sp.	TUMER02	GU391354
Leucocytozoon sp.	TUMER03	KJ488694
Leucocytozoon sp.	TUMER07	KJ488828
Leucocytozoon sp.	TUMER08	KJ488920
Leucocytozoon sp.	TUMER09	KY653795
Leucocytozoon sp.	TUMER10	MK330154
Leucocytozoon sp.	TUMER18	MT912325
Leucocytozoon sp.	TUMER19	KJ488895
Leucocytozoon sp.	TUMER20	MT912326
Leucocytozoon sp.	TUOBS01	EU676195
Leucocytozoon sp.	TUPHI02	available in MalAvi database
Leucocytozoon sp.	TUPHI04	KJ488829
Leucocytozoon sp.	TUPHI05	KJ488830
Leucocytozoon sp.	TUPHI06	KJ488922
Leucocytozoon sp.	TUPHI07	available in MalAvi database
Leucocytozoon sp.	TUPHI11	MT912332
Leucocytozoon sp.	TUPHI12	MT912333
Leucocytozoon sp.	TUPHI13	KJ488845
Leucocytozoon sp.	TUPHI14	MZ571113
Leucocytozoon sp.	TURMER10	MZ571111
Leucocytozoon sp.	TURMER11	MZ571112
Leucocytozoon sp.	TURMER12	MZ571117
Leucocytozoon sp.	TURMER13	MZ571118
Leucocytozoon sp.	TURMER14	MZ571119
Leucocytozoon sp.	TURMER15	OK646334
Leucocytozoon sp.	WW6	DQ847210

## Sheet: Sheet2
SANG02
SYBOR24
SYBOR26
SYBOR27
SYBOR29
SYBOR34
TUPHI02
TUPHI07
